# Supplementary material for: The Impact of Neoadjuvant versus Adjuvant Chemotherapy on Survival Outcomes in Locally Advanced Breast Cancer
Source: Curr Oncol. 2024 Oct 8;31(10):6007–16. doi: 10.3390/curroncol31100448 (PMC11505903; doi:10.3390/curroncol31100448)
Supplement: Supplementary file 1 [file curroncol-31-00448-s001.zip]

Archive with 1 entries (1 files):
- curroncol-3203409-supplementary.pdf
